# Supplementary material for: Molecular Diversity of Fungal Phylotypes Co-Amplified Alongside Nematodes from Coastal and Deep-Sea Marine Environments
Source: PLoS One. 2011 Oct 26;6(10):e26445. doi: 10.1371/journal.pone.0026445 (PMC3202548; doi:10.1371/journal.pone.0026445)
Supplement: File S1 — FASTA file containing OCTU consensus sequences of the top-scoring BLAST hits in an environmental 454 dataset. (TXT) [file pone.0026445.s004.txt]

>OCTU_B_12052 (RH1 Top BLAST hit)
CTGCCTTCCTTGGATGTGGTAGCCGTTTCTCAGGCTCCCTCTCCGGAATAGAACCCTTATTCCCCGTTACCCGTTGCTCCCATGGTAAGCCAATACCTTACCATCGAAAGGTGATAGGGCAGAAATTTGAATGAACCATCGCCGGCGCAAGGCCATGCGATTCGTTAAGTTATTATGAATCACCAAGGAGCCCCGAAGGGCATTGGTTTTTTATCTAATAAATACACCCCTCCCGAAGTCGGGGTTGTTAGCATGTATTAGCTCTAGAATTACCACGGTTATCCAGGTAAAGGTACTATCAAATAAACGATAACTGATTTAATGAGCCATTCGCAGTTTCACAGTATGATTGCTTATACTTAGACATGCATGGCTTAATCTTTGAGACAAGCAGCATCTGATGGCGCGAGGGAGG
>OCTU_B_19989 (RH2 Top BLAST hit)
CTGCCTTCCTTGGATGTAGTAGCCGTTTCTCAGGCTCCTTCTCCGGGGTCGAGCCCTAACCCTCCGTTACCCGTTGCGACCATGTTTGGCCAATACCCAAACATCGAAAGTTGATAGGGAAGAAATTTGAATGAACCATCGCCGGCGCAAGGCCATGCGATTCGAGAAGTTATCATGAATCACCAGAGAGCCCAGAGGGCATTGGTTTTTAATCTAATAAATACATCCCTTCCGAAGTCGGGATTTTTAGCATGTATTAGCTCTAGAATTACCACGGTTATCCAAGTAGTAAGGTACTATCAAATAAACGATAACTTATATAATGAGCCATTCGCAGTTTCGCTGTATAATTGCTTATACTTAGACATGCATGGCTTAATCTTTGAGACAAGCAGTAGCTGATGGCGCGAGGGAGG
>OCTU_A_8013 (RH3, DS1 Top BLAST hits)
TCTCAAAGATTAAGCCATGCATGTCTAAGTATAAGCAACTTTGTACTGTGAAACTGCGAATGGCTCATTAAATCAGTTATAGTTTATTTGATGGTTTTTGCTACATGGATAACTGTGGTAATTCTAGAGCTAATACATGCATTCAAGCCCCGACTTCTGGAAGGGGTGTATTTATTAGATAAAAATCAACTTTGTTGGTGAATCATAATAACTTCTCGGACCGCATGGCCTCGTGCTGGCGGTGCTTCATTCAAATATCTGCCCTATCAACTGTCGATGGTAGGATAGAGGCCTACCATGGTTGCAACGGGTAACGGGGAATAAGGGTTCGATTCCGGAGAGGGAGCCTGAGAAACGGCTACCACATCCAAGGAAGGCAGCAGGCGTC
>OCTU_B_58922 (DS2, DS8 Top BLAST hits)
CTGCCTTCCTTGGATGTGGTAGCCGTTCCTCAGGCTCCCTCTCCGGAATCGAACCCTTATTCCCCGTTACCCGTTGAAACCATGGTAGGCCACTATCCTACCATCGAAAGTTGATAGGGCAGATATTTGAATGAAGCATCGCCGGCGCAAGGCCATGCGATTCGAGAAGTTATTATGAATCACCAAGGGAGCGGCGAACCGCGTTGGTTTTTTATCTAATAAATACACCCCTTCCGGAAGTCGGGCTTGATTGCATGTATTAGCTCTAGAATTACCACAGTTATCCATGTAGCAATGTACCATCAAATAAACTATAACTGATTTAATGAGCCATTCGCAGTTTCACAGTACAAATTTGTTTATACTTAGACATGCATGGCTTAATCTTTGAGACAAGCTCATCCTGATGGCGCGAGGGAG
>OCTU64386 (DS3, Top BLAST hit)
TCTCAAAGATTAAGCCATGCATGTCTAAGTATAAGCAATTATACCGCGAAACTGCGAATGGCTCATTAAATCAGTTATCGTTTATTTGATAGTACCTTACTACATGGATAACCGTGGTAATTCTAGAGCTAATACATGCTAAAACCCCAACTCACGAAGGGGTGTATTTATTAGATTAAAAACCAATGCCCTTCGGGGCTTCTTGGTGATTCATAATAACTTCTCGAATCGCATGGCCTTGCGCCGGCGATGGTTCATTCAAATTTCTGCCCTATCAACTTTCGATGGCAGGGTCTTGGCCTGCCATGGTTACAACGGGTAACGGAGGGTTAGGGCTCGACCCCGGAGAAGGAGCCTGAGAAACGGCTACTACATCCAAGGAAGGCAGCAGGCC
>OCTU_A_22018 (DS4, Top BLAST hit)
TCTCAAAGATTAAGCCATGCATGTCTAAGTATAAACAAATTCATACTGTGAAACTGCGAATGGCTCATTAAATCAGTTATAGTTTATTTGATGGTATCTTGCTACATGGATAACTGTGGTAATTCTAGAGCTAATACATGCTGAAAAGCCCGACTTCCGGAAGGGGTGTATTTATTAGATAAAAAACCATGGGTGAAAGCCCTCTATGGTGATTCATGATAACTTCTCGAATCGCATGGCCTTGCGCCGGCGATGCTTCATTCAAATATCTGCCCTATCAACTTTCGATGGTAGAGTAGTGGTCTACCATGGTATCAACGGGTAACGGGGAATTAGGGTTCGATTCCGGAGAGGGAGCCTGAGAAACGGCTACCACATCCAAGGAAGGCAGCAGGCGTAT
>OCTU_B_11214 (DS5, Top BLAST hit)
CTGCCTTCCTTGGATGTGGTAGCCGTTTCTCAGGCTCCCTCTCCGGAATCGAACCCTTATTCCCCGTTACCCGTTGCAACCATGGTAGGCCTCTATCCTACCATCGACAGTTGATAGGGCAGATATTTGAATGAAGCATCGCCAGCACAAGGCCGTGCGATTCGAGAAGTTATTATGAATCACCAAACTCCGAAGAGGATGGTTTTTATCTAATAAATACACCCCTTCCAGAAGTCGGGGCTTTTTACGCATGTATTAGCTCTAGAATTACCACAGTTATCCATGTAGCAAGAAACATCAAATAAACTATAACTGATTTAATGAGCCATTCGCAGTTTCACAGTATAATTTGCGTATACTTAGACATGCATGGCTTAATCTTTGAGACAAGCGACGACTGATGGCGCGAGGGAGG
>OCTU_B_7349 (DS6, Top BLAST hit)
CTGCCTTCCTTGGATGTGGTAGCCGTTTCTCAGGCTCCCTCTCCGGAATCGAACCCTAATTCCCCGTTACCCGTTGAAACCATGGTAAGCCAATACCTTACCATCGAAAGTTGATAGGGCAGAAATTTGAATGAACCGTCGCCGGCGCAAGGCCATGCGATCCGTGAAGTTATCATGAATCACCAAGAAGCCCCGAAGGGCGTTGGTTTTTTATCTAATAAATACACCCCTCCCGAAGTTGGGGTTTTCAGCATGTATTAGCTCTAGAATTACCACGGTTATCCAAGTAGTAAGGTACTATCAAATAAACGATAACTGATTTAATGAGCCATTCGCAGTTTCACGGTATAATTGCTTATACTTAGACATGCATGGCTTAAATCTTTGAGACAAGCGACGACTGATGGCGCGAGGGAGG
>OCTU_B_9964 (DS7, Top BLAST hit)
CTGCCTTCCTTGGATGTGGTAGCCGTTTCTCAGGCTCCCTCTCCGGAATCGAACCCTTATTCCCCGTTACCCGTTGCAACCATGGTAGGCCTCTATCCTACCATCGACAGTTGATAGGGCAGATATTTGAATGAAGCACCGCCAGCACAAGGCCATGCGGTCCGAGAAGTTATTATGATTCACCAACAAAGTTGATTTTTATCTAATAAATACACCCCTTCCAGAAGTCGGGGCTTGAATGCATGTATTAGCTCTAGAATTACCACAGTTATCCATGTAGCAAAAACCATCAAATAAACTATAACTGATTTAATGAGCCATTCGCAGTTTCACAGTACAAAGTTGCTTATACTTAGACATGCATGGCTTAATCTTTGAGACAAGCGCGTACTGATGGCGCGAGGGAGG
